# Supplementary material for: Network Inference Algorithms Elucidate Nrf2 Regulation of Mouse Lung Oxidative Stress
Source: PLoS Comput Biol. 2008 Aug 29;4(8):e1000166. doi: 10.1371/journal.pcbi.1000166 (PMC2516606; doi:10.1371/journal.pcbi.1000166)
Supplement: Table S1 — Listing of microarray data sources. (0.03 MB XLS) [file pcbi.1000166.s002.xls]

## Sheet: Sheet1
	Data source: Gene Expression Omnibus (http://www.ncbi.nlm.nih.gov/geo/)
	Organism: Mus Musculus
	Tissue: Lung
	GEO ID	Summary	Platform	Author	Date	Samples	Conditions and Samples
	GDS958	The IL-13 is a central mediator of allergic asthma. This project investigates the mechanisms by which IL-13 elicits the symptoms of asthma.	MOE430A	Wills-Karp M	2004-04-12	12	il-13 knock-out + allergen (GSM21403, 05, 07)
							il-13 knock-out + control (GSM21409, 11, 13)
							wild type + allergen (GSM21415, 18, 20)
							wild type + control (GSM21422, 24, 26)
	GDS960	Expression profiling of lungs from ovariectomized animals 3 and 6 hours following estrogen treatment. Estrogen prevents diminished alveoli formation in ovariectomized immature animals, and reverses the loss of alveoli in ovariectomized adults.	MOE430A	Massaro D	2004-04-12	28	3h + left lung + control (GSM21265, 68, 71, 72)
							3h + right lung + control (GSM21267, 69, 71, GSM47072)
							3h + left lung + estrogen (GSM21284, 86, 88, 90)
							3h + right lung + estrogen (GSM21285, 87, 89, 91)
							6h + left lung + control (GSM21275, 78, 81)
							6h + right lung + control (GSM21277, 80, 83)
							6h + left lung + estrogen (GSM21292, 94, 96)
							6h + right lung + estrogen (GSM21293, 95, 97)
	GDS1239	Analysis of effect of simvastatin in LPS-induced inflammatory model of acute lung injury. Male C57BL/6J administered simvastatin 24 hours prior to and concomitant with LPS. Simvastatin is a 3-hydroxy-3-methylglutaryl (HMG)-CoA reductase inhibitor that mediates endothelial cell barrier protection.	Affymetrix GeneChip Mouse Genome 430 2.0 Array	Jacobson J, Barnard J, Ma S, Grigoryev D, Garcia JG	2004-10-25	12	No lung injury + control (GSM29706, 07, 08)
							LPS-induced lung injury + control (GSM29709, 10, 11)
							No lung injury + simvastatin (GSM29712, 13, 14)
							LPS-induced lung injury + simvastatin (GSM29715, 16, 17)
	GDS1244	Analysis of lungs exposed to the toxic industrial compound carbonyl chloride (phosgene). Phosgene exposure results in pulmonary edema and acute lung injury. Lungs examined at several time points up to 72 hours after exposure. Provides insight into molecular events affected in phosgene-injured lungs.	MOE430A	Sciuito AM, Phillips CS, Orzolek LD, Hege AI, Moran TS, Dillman JF	2005-04-25	104	0 h + no agent (GSM49374, 75, 76, 77, 78, 79)
							0.5 h + air 1 (GSM49328, 29, 30, 31, 32, 33)
							0.5 h + 32 mg phosgene (GSM49426, 27, 28, 29, 30, 31)
							1 h + air 1 (GSM49336, 37, 38, 39, 40, 41)
							1 h + 32 mg phosgene (GSM49334, 35, 48, 49, 58, 59)
							4 h + air 1 (GSM49342, 43, 44, 45, 46, 47)
							4 h + 32 mg phosgene(GSM49390, 91, 92, 93, 94, 95)
							8 h + air 1 (GSM49350, 51, 52, 53, 80, 81)
							8 h + 32 mg phosgene (GSM49396, 97, 98, 99, GMS49400, 01)
							12 h + air 1 (GSM49354, 55, 56, 57, 60, 61)
							12 h + 32 mg phosgene(GSM49402, 03, 04, 05, 06, 07)
							24 h + air 1 (GSM49362, 63, 64, 65, 66, 67)
							24 h + 32 mg phosgene (GSM49408, 09, 10, 11, 12, 13)
							48 h + air 1 (GSM49368, 69, 70, 71, 82, 83,84, 85)
							48 h + 32 mg phosgene (GSM49414, 15, 16, 17, 18, 19)
							72 h + air 1 (GSM49372, 73, 86, 87, 88, 89)
							72 h + 32 mg phosgene (GSM49421, 22, 23, 24, 25)
	GDS1844	Analysis of lungs of adult Cftr+/+ animals overexpressing the normal human cystic fibrosis transmembrane conductance regulator gene (CFTR) under control of the Sftpc promoter in respiratory epithelial cells. Homozygous transgenic, heterozygous transgenic and wild type mice were compared.	MOE430A	Yan Xu	2006-03-21	9	wild type (GSM101260, 61, 64)
							heterozygous transgenic (GSM101258, 62, 66)
							homozygous transgenic (GSM101259, 63, 65)
	GDS1941	Analysis of lungs of C57BL/6J (B6) or BALB/c (BALB) animals deficient for cystic fibrosis transmembrane conductance regulator (CFTR). B6 background animals have a higher propensity to develop CF lung disease. Results suggest the variable severity of CF is controlled by multiple genetic factors.	Affymetrix GeneChip Mouse Genome 430 2.0 Array	Haston CK	2005-08-10	23	B6 + male + control (GSM69247, 50, 51)
							B6 + female + control (GSM69246, 48, 49)
							B6 + male + CFTR deficient (GSM69245, 55)
							B6 + female + CFTR deficient (GSM69254, 53, 54)
							BALB + male + control (GSM69257, 58, 59)
							BALB + female + control (GSM69253, 64, 65)
							BALB + male + CFTR deficient (GSM69256, 66, 67)
							BALB + female + CFTR deficient (GSM69260, 61, 62)
	GDS2024	Analysis of lungs of SCID animals at various time points up to 12 days post infection with Nippostrongylus brasiliensis. SCID animals have no functional B or T cells but a fully functional innate immune system. Results provide insight into the immune response to helminth infection in the lung.	Affymetrix GeneChip Mouse Genome 430 2.0 Array	Reece JJ, Siracusa MC, Scott AL	2005-10-04	36	mouse lung wild type (wt) control (GSM76963,64,65)
							mouse lung_wt_2 Days Post Infection (DPI) (GSM76969,70,71)
							mouse lung_wt_3DPI (GSM76975,76,77)
							mouse lung_wt_4DPI (GSM76981,82,83)
							mouse lung_wt_8DPI (GSM76987,88,89)
							mouse lung_wt_12DPI (GSM76993,94,95)
							severe combined immune defficiency (scid) mouse lung control (GSM76966,67,68)
							mouse lung_scid_2DPI (GSM76972,73,74)
							mouse lung_scid_3DPI (GSM76978,79,80)
							mouse lung_scid_4DPI (GSM76984,85,86)
							mouse lung_scid_8DPI (GSM76990,91,92)
							mouse lung_scid_12DPI (GSM76996,97,98)
