# Supplementary material for: Network Inference Algorithms Elucidate Nrf2 Regulation of Mouse Lung Oxidative Stress
Source: PLoS Comput Biol. 2008 Aug 29;4(8):e1000166. doi: 10.1371/journal.pcbi.1000166 (PMC2516606; doi:10.1371/journal.pcbi.1000166)
Supplement: Table S2 — Gene symbols, Entrez IDs, and functions. (0.03 MB XLS) [file pcbi.1000166.s003.xls]

## Sheet: info_on_KEGG_annotations_FOR_WI
genesymbol	entrez_id	Function go_id	Function go_term	kegg_pathways
Nfe2l2	18024	GO:0003677;GO:0003700;GO:0005515;GO:0016563;GO:0030528;GO:0043565;GO:0046983	DNA binding;transcription factor activity;protein binding;transcription activator activity;transcription regulator activity;sequence-specific DNA binding;protein dimerization activity	Prion disease
Ctsb	13030	GO:0004197;GO:0004213;GO:0004601;GO:0008233;GO:0008234;GO:0016787	cysteine-type endopeptidase activity;cathepsin B activity;peroxidase activity;peptidase activity;cysteine-type peptidase activity;hydrolase activity	Antigen processing and presentation
Ercc6	319955	GO:0003677	DNA binding
Nfkbib	18036			T cell receptor signaling pathway;B cell receptor signaling pathway;Adipocytokine signaling pathway
Ercc2	13871	GO:0000166;GO:0000287;GO:0003676;GO:0003677;GO:0004003;GO:0004386;GO:0005524;GO:0008026;GO:0016787;GO:0016818	nucleotide binding;magnesium ion binding;nucleic acid binding;DNA binding;ATP-dependent DNA helicase activity;helicase activity;ATP binding;ATP-dependent helicase activity;hydrolase activity;hydrolase activity, acting on acid anhydrides, in phosphorus-containing anhydrides	Starch and sucrose metabolism;Folate biosynthesis
Crebbp	12914	GO:0003677;GO:0003712;GO:0003713;GO:0004402;GO:0005515;GO:0008270;GO:0016407;GO:0016740;GO:0046872	DNA binding;transcription cofactor activity;transcription coactivator activity;histone acetyltransferase activity;protein binding;zinc ion binding;acetyltransferase activity;transferase activity;metal ion binding	Neurodegenerative Disorders;Cell cycle;Wnt signaling pathway;Notch signaling pathway;TGF-beta signaling pathway;Adherens junction;Jak-STAT signaling pathway;Long-term potentiation;Melanogenesis;Huntington's disease;Renal cell carcinoma;Prostate cancer
Nqo1	18104	GO:0003955;GO:0016491;GO:0050662	NAD(P)H dehydrogenase (quinone) activity;oxidoreductase activity;coenzyme binding	Biosynthesis of steroids
Apoe	11816	GO:0005319;GO:0008034;GO:0008201;GO:0008289;GO:0017127	lipid transporter activity;lipoprotein binding;heparin binding;lipid binding;cholesterol transporter activity	Neurodegenerative Disorders;Alzheimer's disease
Gpx1	14775	GO:0004601;GO:0004602;GO:0004602;GO:0008430;GO:0016491	peroxidase activity;glutathione peroxidase activity;glutathione peroxidase activity;selenium binding;oxidoreductase activity	Glutathione metabolism;Arachidonic acid metabolism;Amyotrophic lateral sclerosis (ALS)
Hif1a	15251	GO:0003677;GO:0003677;GO:0003700;GO:0003700;GO:0004871;GO:0005515;GO:0030528	DNA binding;DNA binding;transcription factor activity;transcription factor activity;signal transducer activity;protein binding;transcription regulator activity	mTOR signaling pathway;Renal cell carcinoma
Cat	12359	GO:0004096;GO:0004601;GO:0005506;GO:0016491;GO:0016684;GO:0046872	catalase activity;peroxidase activity;iron ion binding;oxidoreductase activity;oxidoreductase activity, acting on peroxide as acceptor;metal ion binding	Tryptophan metabolism;Methane metabolism;Amyotrophic lateral sclerosis (ALS)
Txnrd2	26462	GO:0004791;GO:0005515;GO:0008430;GO:0016491;GO:0016654;GO:0050660;GO:0050661	thioredoxin-disulfide reductase activity;protein binding;selenium binding;oxidoreductase activity;oxidoreductase activity, acting on NADH or NADPH, disulfide as acceptor;FAD binding;NADP binding	Pyrimidine metabolism
Gpx3	14778	GO:0004601;GO:0004602;GO:0008430;GO:0016491	peroxidase activity;glutathione peroxidase activity;selenium binding;oxidoreductase activity	Glutathione metabolism;Arachidonic acid metabolism
Prdx1	18477	GO:0004601;GO:0016209;GO:0016491;GO:0051920	peroxidase activity;antioxidant activity;oxidoreductase activity;peroxiredoxin activity
Fos	14281	GO:0003677;GO:0003700;GO:0003700;GO:0043565;GO:0046983	DNA binding;transcription factor activity;transcription factor activity;sequence-specific DNA binding;protein dimerization activity	MAPK signaling pathway;Toll-like receptor signaling pathway;T cell receptor signaling pathway;B cell receptor signaling pathway;Colorectal cancer
Idh1	15926	GO:0000287;GO:0004450;GO:0016491;GO:0016616;GO:0030145;GO:0046872	magnesium ion binding;isocitrate dehydrogenase (NADP+) activity;oxidoreductase activity;oxidoreductase activity, acting on the CH-OH group of donors, NAD or NADP as acceptor;manganese ion binding;metal ion binding	Citrate cycle (TCA cycle);Glutathione metabolism;Reductive carboxylate cycle (CO2 fixation)
Ucp3	22229	GO:0005215;GO:0005488;GO:0017077	transporter activity;binding;oxidative phosphorylation uncoupler activity
Txnip	56338	GO:0004857;GO:0005515	enzyme inhibitor activity;protein binding
Ppp1r15b	108954	GO:0004722;GO:0045182	protein serine/threonine phosphatase activity;translation regulator activity
Prdx2	21672	GO:0004601;GO:0008379;GO:0008379;GO:0008430;GO:0016209;GO:0016491;GO:0051920	peroxidase activity;thioredoxin peroxidase activity;thioredoxin peroxidase activity;selenium binding;antioxidant activity;oxidoreductase activity;peroxiredoxin activity
Nme5	75533	GO:0004550;GO:0005524	nucleoside diphosphate kinase activity;ATP binding	Pyrimidine metabolism;Purine metabolism
Als2	74018	GO:0005085;GO:0005089;GO:0005097;GO:0005515;GO:0005515;GO:0017137;GO:0030675;GO:0042802;GO:0048365	guanyl-nucleotide exchange factor activity;Rho guanyl-nucleotide exchange factor activity;Rab GTPase activator activity;protein binding;protein binding;Rab GTPase binding;Rac GTPase activator activity;identical protein binding;Rac GTPase binding	Amyotrophic lateral sclerosis (ALS);Neurodegenerative Disorders
Gab1	14388	GO:0004871;GO:0004872;GO:0005515	signal transducer activity;receptor activity;protein binding	ErbB signaling pathway;Renal cell carcinoma
Psmb5	19173	GO:0004175;GO:0004263;GO:0004298;GO:0008233;GO:0016787	endopeptidase activity;chymotrypsin activity;threonine endopeptidase activity;peptidase activity;hydrolase activity	Proteasome
Nudt15	214254	GO:0000287;GO:0008413;GO:0016787;GO:0030145;GO:0046872	magnesium ion binding;8-oxo-7,8-dihydroguanine triphosphatase activity;hydrolase activity;manganese ion binding;metal ion binding
Cygb	114886	GO:0004601;GO:0005344;GO:0005506;GO:0019825;GO:0020037;GO:0046872	peroxidase activity;oxygen transporter activity;iron ion binding;oxygen binding;heme binding;metal ion binding
Prdx6	11758	GO:0003824;GO:0004601;GO:0016209;GO:0016491;GO:0016787;GO:0051920	catalytic activity;peroxidase activity;antioxidant activity;oxidoreductase activity;hydrolase activity;peroxiredoxin activity	Phenylalanine metabolism;Butanoate metabolism;Methane metabolism;Phenylpropanoid biosynthesis;Alkaloid biosynthesis II
Cln8	26889
Xpa	22590	GO:0003677;GO:0003684;GO:0008270;GO:0046872	DNA binding;damaged DNA binding;zinc ion binding;metal ion binding
Tcf1	21405	GO:0003677;GO:0003677;GO:0003700;GO:0003700;GO:0003700;GO:0005515;GO:0005515;GO:0016563;GO:0016563;GO:0042803;GO:0043565;GO:0046982	DNA binding;DNA binding;transcription factor activity;transcription factor activity;transcription factor activity;protein binding;protein binding;transcription activator activity;transcription activator activity;protein homodimerization activity;sequence-specific DNA binding;protein heterodimerization activity	Maturity onset diabetes of the young
Rela	19697	GO:0003677;GO:0003677;GO:0003700;GO:0003705;GO:0004672;GO:0005515;GO:0016563	DNA binding;DNA binding;transcription factor activity;RNA polymerase II transcription factor activity, enhancer binding;protein kinase activity;protein binding;transcription activator activity	Pancreatic cancer;Apoptosis;Toll-like receptor signaling pathway;Adipocytokine signaling pathway;Prostate cancer;Chronic myeloid leukemia;Acute myeloid leukemia;Small cell lung cancer
Aass	30956	GO:0003824;GO:0004601;GO:0016491;GO:0047131	catalytic activity;peroxidase activity;oxidoreductase activity;saccharopine dehydrogenase (NAD+, L-glutamate-forming) activity	Lysine biosynthesis;Lysine degradation
Srxn1	76650	GO:0000166;GO:0000287;GO:0003677;GO:0005524;GO:0016209;GO:0016491;GO:0032542	nucleotide binding;magnesium ion binding;DNA binding;ATP binding;antioxidant activity;oxidoreductase activity;sulfiredoxin activity
Sod1	20655	GO:0004784;GO:0004784;GO:0004785;GO:0004785;GO:0004785;GO:0005507;GO:0005515;GO:0008270;GO:0016209;GO:0016491;GO:0046872	superoxide dismutase activity;superoxide dismutase activity;copper, zinc superoxide dismutase activity;copper, zinc superoxide dismutase activity;copper, zinc superoxide dismutase activity;copper ion binding;protein binding;zinc ion binding;antioxidant activity;oxidoreductase activity;metal ion binding	Amyotrophic lateral sclerosis (ALS);Neurodegenerative Disorders
Sod2	20656	GO:0004784;GO:0008383;GO:0008383;GO:0016491;GO:0030145;GO:0046872	superoxide dismutase activity;manganese superoxide dismutase activity;manganese superoxide dismutase activity;oxidoreductase activity;manganese ion binding;metal ion binding
Atf1	11908	GO:0003677;GO:0003700;GO:0004869;GO:0005515;GO:0043565;GO:0046983	DNA binding;transcription factor activity;cysteine protease inhibitor activity;protein binding;sequence-specific DNA binding;protein dimerization activity
Park7	57320	GO:0003723	RNA binding	Neurodegenerative Disorders;Parkinson's disease
Epas1	13819	GO:0003677;GO:0003677;GO:0003677;GO:0003700;GO:0004871;GO:0005515;GO:0008134;GO:0030528;GO:0046982	DNA binding;DNA binding;DNA binding;transcription factor activity;signal transducer activity;protein binding;transcription factor binding;transcription regulator activity;protein heterodimerization activity	Renal cell carcinoma
Mtf1	17764	GO:0003676;GO:0003677;GO:0003700;GO:0008270;GO:0042156;GO:0046872	nucleic acid binding;DNA binding;transcription factor activity;zinc ion binding;zinc-mediated transcriptional activator activity;metal ion binding
Ap1gbp1	217030	GO:0003674;GO:0005509	molecular_function;calcium ion binding
Hsf1	15499	GO:0003677;GO:0003700;GO:0043565	DNA binding;transcription factor activity;sequence-specific DNA binding
Oxsr1	108737	GO:0000166;GO:0000287;GO:0004672;GO:0004674;GO:0005515;GO:0005524;GO:0016301;GO:0016740;GO:0046872	nucleotide binding;magnesium ion binding;protein kinase activity;protein serine/threonine kinase activity;protein binding;ATP binding;kinase activity;transferase activity;metal ion binding
Prnp	19122	GO:0005507;GO:0005515;GO:0048503	copper ion binding;protein binding;GPI anchor binding	Neurodegenerative Disorders;Prion disease
Creb1	12912	GO:0003677;GO:0003700;GO:0005515;GO:0043565;GO:0046983	DNA binding;transcription factor activity;protein binding;sequence-specific DNA binding;protein dimerization activity	Antigen processing and presentation;Melanogenesis;Prostate cancer
Jun	16476	GO:0003677;GO:0003700;GO:0005515;GO:0043565;GO:0046983	DNA binding;transcription factor activity;protein binding;sequence-specific DNA binding;protein dimerization activity	MAPK signaling pathway;ErbB signaling pathway;Wnt signaling pathway;Focal adhesion;Toll-like receptor signaling pathway;T cell receptor signaling pathway;B cell receptor signaling pathway;GnRH signaling pathway;Colorectal cancer;Renal cell carcinoma
Gclm	14630	GO:0004357;GO:0016491;GO:0016874;GO:0035226;GO:0046982	glutamate-cysteine ligase activity;oxidoreductase activity;ligase activity;glutamate-cysteine ligase catalytic subunit binding;protein heterodimerization activity
